# Supplementary material for: A phase 1/2 clinical trial of invariant natural killer T cell therapy in moderate-severe acute respiratory distress syndrome
Source: Nat Commun. 2024 Feb 6;15:974. doi: 10.1038/s41467-024-44905-z (PMC10847411; doi:10.1038/s41467-024-44905-z)
Supplement: Supplementary file 4 — Source Data [file 41467_2024_44905_MOESM4_ESM.xlsx]

## Sheet: 1A
Donor	% iNKT in PBMC
1	0.3
2	0.079
3	0
4	0.084
5	0.095
6	0.13
7	0.014
8	0.11
9	0.043
10	0.074
11	0.016
12	0.017
13	0.025
14	0.017
15	0.33

## Sheet: 1C
Manufacturing run	IL1β	IL2	IL4	IL5	IL6	IL12p70	IL13	IFNγ	GM-CSF	TNFα	IL18
1	18.5	1046.67	1538.83	3781	71	15.5	10995.3	1408.83	5385	951	636.5
2	15.8333	1005	1064.33	2569	69.1667	22.3333	7467.5	797.333	3276.5	649.333	494.667

## Sheet: 2A-IL1a
Line	Pre	D1-7	D10-28
1	0	0	0
2	0	0	0
3	0	0	0
4	0	0	0
5	0	0	0
6	0	0	0
7	0	0	0
8	0	0	0
9	0	0	0
10	0	0	0
11	0	0	0
12	0	0	0
13	0	0	0
14	0	0	0
15	0	0	0
16	0	0	0
17	0	0	0
18		0
19	0	0	0
20	0	0	0

## Sheet: 2A-IL1b
Line	Pre	D1-7	D10-28
1	0	0.15	0.51
2	0	0.06	0.15
3	0	0.7	0.17
4	0.15	0.1	0.5
5	0.12	1.2	6.47
6	0.27	0.18	1.36
7	0.85	0.96	1.33
8	0	0	2.5
9	0	1.1	0
10	0	0	0
11	0	1.52	1.52
12	0	0
13	0	1.6	1.6
14	0	0	0
15	0	0	0
16	0	0	0
17	0	0
18		0	0
19	0	0	0
20	5	1	0

## Sheet: 2A-IL6
Line	Pre	D1-7	D10-28
1	3.04	5.81	25.43
2	28.8	29.34	3.26
3	6.95	4.83	5.26
4	1.88	5.96	135.18
5	4.21	10.9	50
6	257	152.93	18.53
7	3200	1186.25	283.53
8	135	139.8	299
9	10	73.6	79.6
10	598	248.2	34.8
11	40	16.74	56
12	251	209.37
13	13	110.2	37
14	1980	666.4	290
15	42	90.67	210.5
16	121	257.75	1224.5
17	73	49
18		12.58	27.16
19	104	34.58	154.33
20	83	34.58	60

## Sheet: 2A-Ferritin
Line	Pre	D1-7	D10-28
1	1380.6	1313.5	1173.92
2	458.4	722.07	441.04
3	36	50.87	256.41
4	416	410.13	601.7
5	296	272.6	1089.49
6	410.5	226.47	108.89
7	308.8	185.47
8	828	676.22	517.85
9	1203.6	1525.04
10	482.9	617.1	716.35
11	872.4	871.65	321.24
12	0

## Sheet: 2A-CRP
Line	Pre	D1-7	D10-28
1	4.4	14.03	15.02
2	1.2	2.15	7.3
3	1.9	1.03	1.33
4	11.3	5.93	7.02
5	5.7	2.3	14.8
6	5.9	2.08	1.29
7	15.5	3.97
8	7.9	2.08	16.55
9	0.5	0.24
10	2.2	7.48	12
11	21.5	7.6	0.25
12	16.5	20.95

## Sheet: 2A-D-dimer
Line	Pre	D1-7	D10-28
1	249	443.83	708.85
2	1907	1436	651.3
3	331	355.17	915.55
4	1622	1481.8	1629.2
5	812	1126.83	936
6	1221	5305.83	1896.33
7	2021	1341.17
8	3567	3969.67	4503.65
9	0
10	5063	1974	4829.5
11	1108	4393.17	3081.31
12	14580	4162.5	3996

## Sheet: 2B-IL1RA
Line	Pre	D1-D7	D10-28
1	1037	1834.25	4116.2
2	902	1409.4	1704.8
3	694	1617.2	4052.4
4	957	1173.6	1312.2
5	1764	1972.8	3527
6	1969	3193.5	3674.36
7	4960	2530	3297.4
8	961	1576	4125
9	743	1086.4	837
10	1850	886.8	399
11	380	327.4	820.4
12	459	444.67
13	311	565.6	588.6
14	1440	1041.2	1077.33
15	443	353	1815
16	163	257	825.75
17	531	459
18	0	252.5	789
19	225	179.6	194.33
20	859	608	710

## Sheet: 2B-IL2
Line	Pre	D1-D7	D10-28
1	0.21	0.24	0.4
2	0	0.05	0.18
3	0.22	0.55	0.12
4	0.17	0.12	0.63
5	0.29	0.44	1.82
6	0	0	0.14
7	3.88	1.4	0.43
8	0	0	0
9	116	0	0
10	0	0	0
11	0	0	0
12	0	0
13	88	0	0
14	0	0	0
15	0	0	0
16	0	0	0
17	0	0
18		0	0
19	0	0	0
20	0	20.4	0

[truncated: 34 more sheets: 2B-IL4, 2B-IL5, 2B-IL7, 2B-IL8, 2B-IL10, 2B-IL12p70, 2B-IL13, 2B-IL15, 2B-IL17A, 2B-IFNg, 2B-IP10, 2B-MCP1, 2B-MIP1a, 2B-TNFa, 2B-VEGF-A, 2B-VEGF-D, 3A, 3B, 4A, 4B …]
